# Supplementary material for: APOL4, a Novel Immune-Related Prognostic Biomarker for Glioma
Source: J Clin Med. 2022 Sep 29;11(19):5765. doi: 10.3390/jcm11195765 (PMC9572388; doi:10.3390/jcm11195765)
Supplement: Supplementary file 1 [file jcm-11-05765-s001.zip]

Archive with 2 entries (2 files):
- Figure S1.pdf
- supplementary table S1.pdf
